# Supplementary material for: Evaluation of the quality and accuracy of breast cancer knowledge among persian language websites
Source: BMC Health Serv Res. 2022 Dec 20;22:1560. doi: 10.1186/s12913-022-08966-4 (PMC9768907; doi:10.1186/s12913-022-08966-4)
Supplement: Supplementary file 1 — Additional file 1. [file 12913_2022_8966_MOESM1_ESM.xlsx]

## Sheet: Sheet1
	Website name	Completeness, depth	correctness	accessibility	Transparency	q1	q2	q3	q4	q5	q6	q7	q8	q9	q10	q11	q12	q13	q14	q15	q16
1	darmankade	2	2	1	1	3	1	3	1	1	5	1	1	1	1	1	1	3	3	1	3
2	vclinic	6	1	1	6	1	1	1	1	1	5	1	3	1	1	1	1	1	1	1	1
3	namnak	1	2	1	2	1	3	1	1	5	3	1	3	1	1	1	1	1	1	1	1
4	ibcrc	3	2	1	3	1	3	3	3	1	5	3	1	1	1	1	1	1	1	1	3
5	ncii	9	1	1	2	5	5	5	3	5	5	3	1	5	5	3	5	5	5	3	5
6	bcpi	3	2	2	4	1	1	3	1	5	1	1	5	1	1	1	1	1	3	1	1
7	vitrinmed	2	2	1	3	3	3	5	1	5	3	1	3	1	1	1	1	1	1	1	3
8	beytoote	6	2	1	3	1	3	3	1	1	3	1	3	1	1	1	1	1	3	5	3
9	dr-kaviani	2	1	1	3	5	3	5	1	1	5	3	1	1	1	1	1	3	5	5	5
10	pezeshkat	7	1	1	6	5	3	5	5	1	3	1	1	3	5	5	1	3	5	3	5
11	zoomlife	6	2	1	2	1	3	3	1	1	3	1	3	3	1	1	1	1	3	3	3
12	fa.parsiteb	2	2	1	5	1	1	3	1	1	3	1	3	1	1	1	1	1	1	1	1
13	drdr	5	2	1	3	1	3	3	1	1	3	1	3	1	1	1	1	1	1	1	1
14	madarsho	4	2	1	2	3	3	3	1	1	3	1	3	1	1	1	1	1	1	1	1
15	tebyan	0	3	1	2	1	1	5	1	1	1	1	3	1	1	1	5	1	1	1	1
16	iranpath	4	2	1	4	3	3	3	1	5	3	1	3	1	3	1	3	3	3	5	3
17	rooziato	3	2	1	4	3	3	3	1	1	3	1	3	1	3	3	3	5	5	3	3
18	pardiscancer	6	2	1	3	3	1	3	1	1	1	1	5	1	1	1	1	1	1	1	1
19	sadrasono	3	2	1	5	1	1	3	1	1	1	1	3	1	1	1	1	1	1	1	1
20	ircancercenter	5	2	1	2	3	1	5	1	1	1	1	3	1	1	1	1	1	3	1	3
21	chetor	5	2	1	4	1	1	5	1	5	1	1	3	1	1	1	1	1	1	1	1
22	drzakerin	1	3	1	4	1	1	3	1	1	1	1	5	1	1	1	1	1	1	1	1
23	dr-hashem	1	2	1	3	1	1	3	1	1	3	1	3	1	1	1	1	1	1	1	1
24	drziaei	5	2	1	3	3	1	5	1	1	3	1	3	1	1	1	1	1	1	1	1
25	arioclinic	1	2	1	5	1	1	3	1	1	5	1	3	1	1	1	1	1	1	1	1
26	lafarrerr	1	2	1	4	1	1	1	1	1	1	1	3	1	1	1	1	1	1	1	1
27	salamatbank	6	2	2	1	3	3	3	1	1	3	1	3	1	1	1	1	1	1	1	3
28	jameesalamat	7	2	1	4	5	3	5	1	1	3	1	3	1	1	1	1	1	1	1	5
29	cnin	3	2	1	3	3	3	3	1	5	3	1	3	1	1	1	1	1	1	1	3
30	iranbmemag.	1	1	1	4	5	1	3	5	1	1	1	3	1	1	1	1	1	1	1	1
